# Supplementary material for: The hidden diversity of ancient bornaviral sequences from X and P genes in vertebrate genomes
Source: Virus Evol. 2023 Jun 3;9(1):vead038. doi: 10.1093/ve/vead038 (PMC10288550; doi:10.1093/ve/vead038)
Supplement: vead038_Supp [file vead038_supp.zip]

Archive with 2 entries (2 files):
- Tables_supp.pdf
- Figs_supp.pdf
